# Supplementary material for: Inhibition of Glycoprotein VI Clustering by Collagen as a Mechanism of Inhibiting Collagen-Induced Platelet Responses: The Example of Losartan
Source: PLoS One. 2015 Jun 8;10(6):e0128744. doi: 10.1371/journal.pone.0128744 (PMC4460036; doi:10.1371/journal.pone.0128744)
Supplement: S1 Raw Data — (XLSX) [file pone.0128744.s001.xlsx]

## Sheet: Figure 1A
		Losartan (µM)	Max aggregation (%)						P-selectin exposure (%)
		0	74.28	75.45	75.45	71.16	61.91		74.6	38.3	79.3	24.75	85.35
		2.2		60.52	67.34		37.55		41.05	32.65	69.05	32.25	54.65
		11		28.94	2.98	13.64	0.36		36.3	21.85	30.85	20.35	15.2
		22	19.04	2.6		3.68	0.47		25	18.75	24.4	14.35	13.55
		110	0.34	0.83	1.12	1.36	0.42		9.75	14.95	8.2	8.9	7.4
			Exp 1	Exp 2	Exp 3	Exp 4	Exp 5		Exp 1	Exp 2	Exp 3	Exp 4	Exp 5

## Sheet: Figure 1B
		No Ang II					Ang II
		-		Collagen					Collagen
		-	Losartan	-	Losartan		-	Losartan	-	Losartan
	Exp 1	3.85	4.1	82.75	12.55		3.35	3.95	83.3	12.15
	Exp 2	2.35	2.05	47	10.75		2.8	2.25	50.15	14.6
	Exp 3	10.1	5.75	47.55	10.6		9.75	6.2	35.9	14.65
	Exp 4	4.8	4.35	82.25	29.3		3.45	3.4	80.75	28.75

## Sheet: Figure 1C
	Concentration (µM)	Max aggregation (%)
		EXP3179			EXP3174
	0	70.34	58.15	65.63	70.34	58.15	65.63
	11	0.78	0.65	0.79	60.04	38.76	61.31
	22	0.8	0.69	0.57	52.25	45.4	39.91
	110	0.96	0.61	1.13	0.98	0.7	0.87
		Exp 1	Exp 2	Exp 3	Exp 4	Exp 5	Exp 6

## Sheet: Figure 1D
	Losartan (µM)	P-selectin exposure (%)
		EXP3179					EXP3174
	0	25.5	24.5	15.7	11.4		25.5	24.5	15.7	11.4
	2.2	22	16.5	12.5	5.8		41	36.2	15.5	15.8
	11	7.6	6.3	11.3	3.3		39.9	26.8	11.9	6.8
	22	7.1	5.9	9	3.5		21.4	11.1	11.8	7
		Exp 1	Exp 2	Exp 3	Exp 4		Exp 1	Exp 2	Exp 3	Exp 4

## Sheet: Fig 2
		Fluorescence intensity/pixel2
		Losartan 0	Losartan 22 µM
	Exp 1	26.584	22.181
	Exp 2	30.245	22.821
	Exp 3	23	14

## Sheet: Fig 3A
		Pac1 positive platelets (MFI)
		Losartan 0	Losartan 22 µM
	Exp 1	5777	2559
	Exp 2	3602	2695
	Exp 3	3833	2177
	Exp 4	1792	292
	Exp 5	202	108
	Exp 6	2200	648

## Sheet: Fig 3B
		Pac1 positive platelets (MFI)
		Losartan 0	Losartan 22 µM
	Exp 1	5777	2559
	Exp 2	3602	2695
	Exp 3	3833	2177
	Exp 4	1792	292
	Exp 5	202	108
	Exp 6	2200	648

## Sheet: Fig 3C
		Absorbance 405 nm
		40 min						60 min
		Losartan 0			Losartan 22 µM			Losartan 0			Losartan 22 µM
	Exp 1		0.205	0.199	0.159	0.214	0.182	0.354	0.371		0.313	0.281	0.215
	Exp 2	0.19	0.182	0.107	0.122	0.147	0.087	0.239	0.227	0.205	0.184	0.158	0.142
	Exp 3	0.121	0.072	0.085	0.063	0.045	0.065	0.195	0.216	0.157	0.126	0.161	0.125
	Exp 4	0.063	0.125	0.07	0.056	0.038	0.074	0.214	0.216	0.229	0.186	0.217	0.212
	Exp 5	0.349	0.285	0.369	0.207	0.235	0.231	0.415	0.301	0.511	0.178	0.244	0.183
	Exp 6	0.259	0.266	0.229	0.223	0.191	0.205	0.322	0.305	0.384	0.203	0.181	0.138

## Sheet: Fig 3D
		Max aggregation (%)
		Losartan 0	Losartan 22 µM
	Exp 1	76.51	12.64
	Exp 2	59.91	10.54
	Exp 3	56.45	1.98
	Exp 4	66.31	8.47
	Exp 5	69.79	0.53
	Exp 6	69.41	2.02
	Exp 7	70.89	6.29

## Sheet: Fig 3E
			P-selectin exposure (MFI)
			Losartan 0	Losartan 22 µM
		Exp 1	2282	2044
		Exp 2	1485	1258
		Exp 3	1444	1063
		Exp 4	1621	1093
		Exp 5	1023	288
		Exp 6	1715	1214

[truncated: 10 more sheets: Fig 3F, Fig 4A, Fig 4B, Fig 4C, Fig 5A, Fig 5B, Fig 5C, Fig 6B, Fig 7B, Fig 7C]
